# Supplementary material for: Thiophene Stability in Photodynamic Therapy: A Mathematical Model Approach
Source: Int J Mol Sci. 2024 Feb 21;25(5):2528. doi: 10.3390/ijms25052528 (PMC10931787; doi:10.3390/ijms25052528)
Supplement: Supplementary file 1 [file ijms-25-02528-s001.zip]

Archive with 1 entries (1 files):
- ijms-2865051-supplementary.pdf
